# Supplementary material for: Comparison of Tumour-Specific Phenotypes in Human Primary and Expandable Pancreatic Cancer Cell Lines
Source: Int J Mol Sci. 2023 Aug 31;24(17):13530. doi: 10.3390/ijms241713530 (PMC10488093; doi:10.3390/ijms241713530)
Supplement: Supplementary file 1 [file ijms-24-13530-s001.zip]

Archive with 1 entries (1 files):
- ijms-2498856-supplementary.pdf
